# Supplementary material for: Combined action observation and mental imagery versus neuromuscular electrical stimulation as novel therapeutics during short‐term knee immobilization
Source: Exp Physiol. 2024 Apr 30;109(7):1145–62. doi: 10.1113/EP091827 (PMC11215482; doi:10.1113/EP091827)
Supplement: Supplementary file 1 — Table S1. [file EPH-109-1145-s001.xlsx]

## Sheet: Variables
ID	Sex (0=Male, 1=Female)	Group 0=Immob, 1=AOMI, 2=NMES, 3=Control)	Avg Calories	Avg Fat	Avg Carbs	Avg Protein	Pre MVCs (Nm)	Post MVCs (Nm)	Segmental PRE	Segmental POST	Pre VL CSA	Post VL CSA	Pre RF CSA	Post RF CSA	30 Isokinetic PRE	30 Isokinetic POST	180 Isokinetic PRE	180 Isokinetic POST	PRE AMT	POST AMT	VL nMEPs PRE	VL nMEPs POST	VL Silent Period PRE	VL Silent Period POST	Pre % VA (ITT)	Post % VA (ITT)	Pre Mean Potentiated Twitch	Post Mean Potentiated Twitch
1	1	0	2465.67	100.667	305	91.6667	170.28	173.087	11.1318	11.5094	35.862	35.023	11.5047	10.524	164.685	155.978	100.775	109.093	49	44	0.0248062	0.0183881	154.937	156.081	97.0543	99.2353	68.3879	83.4953
2	1	2	1769	53.6667	242	99.6667	128.605	123.975	9.87267	10.0437	32.7817	27.8137	9.77767	9.04767	111.043	100.018	65.8281	68.8962	41	42	0.0655037	0.0230909	146.267	149.758	99.4522	95.6424	47.334	56.5445
3	0	1	1962.67	59.6667	267.333	89.6667	225.005	187.119	11.9674	11.667	44.0853	38.997	8.424	4.25933	181.578	182.079	112.234	122.235	39	41	0.0298871	0.0391576	130.268	150.36	98.7423	96.1383	93.006	92.6396
4	0	1	1527	58.6667	164.333	87	150.636	175.893	10.8869	10.9228	35.9603	31.3343	6.467	5.97633	93.9742	110.911	100.107	106.994	41	50	0.011142	0.0187448	167.798	164.264	79.9635	64.7296	81.1592	94.8992
5	0	2	2161.67	87.3333	252	83.3333	206.763	174.49	11.6894	11.4498	28.193	26.9243	7.17	6.04667	135.582	124.402	97.3795	97.0892	45	40	0.0393576	0.0568044	109.164	105.515	94.6503	99.7121	55.7438	75.8391
7	0	3	1756	66.3333	215.333	71.6667	196.941	201.151	10.7748	10.7682	25.8683	24.863	6.74167	6.25733	138.695	79.318	101.669	76.185	51	50	0.0290379	0.0539528	115.831	102.549	97.8927	99.0955	88.4261	89.9864
8	0	0	1622.33	69.3333	166.667	84.3333	261.488	187.119	13.5765	12.762	34.732	34.8623	9.58633	10.8503	188.243	168.306	130.533	112.572	43	45	0.0507518	0.0517976	128.625	140.672	100	91.2998	85.9566	86.8809
9	0	2	2120.33	57.3333	257.333	106	152.039	147.408	12.1122	10.9751	25.0877	25.187	5.271	6.81167	123.339	119.27	74.0121	68.9156	60	60	0.0209187	0.0127931	84.2637	88.1226	92.0619	88.5362	81.3282	74.2154
10	1	3	1182.33	52.3333	146.333	50.3333	201.151	194.135	11.8449	11.2111	28.6463	29.8653	6.82367	7.71967	106.849	148.644	104.876	102.104	57	59	0.0374485	0.0395758	121.712	122.525	97.0884	99.7024	75.3728	69.1344
11	0	1	1979.33	83.3333	220.333	91.3333	198.344	173.087	13.8238	12.1743	32.3363	39.8473	8.206	8.197	127.016	148.434	140.72	128.793	57	59	0.0369404	0.0440099	135.31	138.598	93.4634	95.7547	90.7203	103.943
15	0	0	1953.67	62.6667	209	145.333	233.424	173.087	12.8597	13.0498	28.2307	25.3723	11.6017	11.3213	148.659	130.217	118.719	124.409	36	34	0.10053	0.0699112	134.117	118.923	99.4449	94.291	79.4134	80.4795
18	1	3	1387	41.6667	204.333	51	107.557	93.1043	9.19139	9.09081	14.1743	14.4063	4.88433	4.51667	93.5831	100.451	78.5516	68.1865	36	37	0.0264192	0.0151016	105.561	118.724	95.6885	94.363	49.0492	45.8907
19	1	2	1104	32.3333	129	88.6667	120.046	95.4897	9.08674	8.70373	26.1413	22.0947	5.18067	4.75233	106.423	84.8915	67.5229	57.0209	31	31	0.0162782	0.0166187	103.283	108.478	97.2154	98.4269	65.8694	62.1406
20	1	1	1409.67	54	178.667	44.3333	105.733	94.3672	9.19951	8.69604	11.974	13.6507	7.375	6.064	86.6469	95.0977	62.159	71.3901	51	45	0.0233437	0.0248825	106.1	118.651	79.9666	86.9904	58.8336	55.2871
22	0	3	2283.33	92.3333	311.667	61.3333	201.151	185.715	11.6134	11.5607	23.1783	23.9963	6.75333	7.69167	187.619	177.295	131.718	130.95	53	56	0.0332893	0.0297413	119.667	106.658	93.6032	100	106.393	96.7528
26	1	0	1898	62.6667	195.667	82.6667	132.534	123.834	9.61285	9.6458	11.8923	9.24033	11.8567	11.3087	124.676	120.253	71.4156	79.3813	40	47	0.0149008	0.0167841	114.541	131.268	99.8185	100	59.9344	52.2732
28	0	2	2500.33	117.667	261.667	98	189.925	181.506	12.3616	11.7818	19.1833	19.023	6.416	7.02033	152.117	133.408	103.927	107.853	56	55	0.0605651	0.038742	108.841	127.777	96.5871	96.12	54.286	92.2083
30	1	3	1582	34.3333	229	106	136.744	131.973	8.77981	8.50636	14.2177	18.3553	5.47833	5.78033	92.6163	95.2177	60.6017	62.9435	46	43	0.0256314	0.026941	124.751	124.029	96.0271	99.2525	56.8192	47.5102
32	1	2	1006	39.3333	133.667	38	107.698	97.1736	8.49702	8.57313	13.34	10.356	5.88067	6.90933	94.5324	93.2677	55.8785	63.3407	47	46	0.00583415	0.00741878	140.667	159.057	98.3646	100	38.542	36.6701
33	0	2	1363.33	68	124	82.6667	168.877	157.651	12.0274	11.3448	26.1303	24.7903	11.3627	8.019	112.496	159.371	91.276	104.518	34	34	0.018642	0.0154707	136.81	126.412	86.7447	85.9664	92.8348	92.3143
34	0	1	1770.67	73.6667	208.333	84.3333	213.78	198.344	12.3738	11.5515	30.936	35.102	5.97967	6.535	152.709	171.965	120.318	124.764	51	50	0.0429488	0.0308898	112.228	121.255	79.1226	75.2133	122.148	127.663
36	0	1	1719.33	50.3333	231.667	97.3333	202.554	177.296	11.5307	11.0537	29.4647	24.4313	8.33767	6.159	167.239	180.919	116.535	99.0203	39	40	0.0172536	0.0209757	129.696	160.234	92.1667	96.1476	111.711	110.101
38	1	2	986	43.3333	82	31.3333	99.98	107.277	7.87203	7.35251	18.2557	17.6963	3.86967	5.33733	102.658	107.563	58.8523	62.6004	40	43	0.0073534	0.00993827	111.279	127.693	86.1966	99.8855	48.0792	58.8631
39	0	0	2492.67	71.6667	286.333	160	198.344	205.36	12.2227	12.5907	20.785	22.885	6.68233	7.45467	167.787	173.025	116.43	126.793	51	49	0.0176052	0.0173692	151.748	154.393	93.5249	91.2727	110.576	115.209
43	1	3	1967	229.667	239	155.667	153.442	152.039	11.3445	11.0989	28.0087	26.0107	6.92667	6.75133	161.383	206.763	96.5716	145.471	52	32	0.0177602	0.0107938	145.799	142.766	98.2274	93.9368	84.7268	87.6934
44	0	0	1943.67	98.3333	162.333	106	264.295	255.875	16.5592	14.6776	29.2317	28.6413	9.91767	8.76367	197.804	190.423	175.32	158.136	45	44	0.0352176	0.0239043	150.168	150.085	99.4803	88.6702	122.306	125.123
47	0	1	2322.33	71.3333	312.333	87	173.087	154.845	10.8041	10.4614	25.3553	23.1757	5.81733	4.90967	110.262	111.04	83.8086	71.1026	46	47	0.0473498	0.0775775	118.428	126.76	76.7256	73.7116	94.7085	80.9875
49	1	0	1447.33	53	179.667	70.6667	130.429	90.7189	8.9431	9.05788	23.9193	22.2517	4.55933	5.48233	99.591	91.3721	75.606	61.7146	61	61	0.0105581	0.0117774	141.794	155.274	98.0477	89.1553	76.6124	64.9217
51	1	1	854.667	25	112	33.6667	97.1736	90.5785	9.06864	8.64565	19.638	17.4973	5.66267	6.63033	98.0274	100.234	64.3455	74.6043	50	51	0.0123361	0.0167332	128.491	139.266	94.7018	97.142	52.5247	49.0291
52	0	3	2088.67	72.6667	220.667	96.6667	194.135	202.554	11.1024	11.1841	31.3073	36.004	5.12933	5.95433	189.65	210.435	150.771	153.202	48	47	0.0278342	0.0195465	117.473	132.935	78.262	92.0956	60.1985	59.9799
54	1	1	1795	81	195.333	75.6667	156.248	131.412	11.0383	10.6862	27.535	28.4013	7.79467	7.926	117.331	122.228	62.8096	72.0026	55	51	0.00800267	0.0108111	122.276	117.536	96.1508	98.0409	55.5641	53.7469
55	1	2	737.333	24	75.6667	55.3333	85.1061	81.0368	9.20607	8.61463	19.613	15.6307	5.827	5.03533	71.6766	83.0569	42.417	53.787	49	46	0.00773927	0.0100854	114.627	114.053	100	99.8959	50.1805	34.0722
56	1	0	1251	34.6667	161.667	79.6667	95.3494	76.6869	9.74172	8.9659	17.5437	15.7843	5.464	7.40533	95.2215	93.5165	56.3586	58.0589	48	47	0.0238122	0.0163119	113.941	104.398	96.2855	96.4071	33.9925	33.1485
58	0	2	3131	138.667	340	126.333	217.989	212.376	13.4242	13.9813	35.3877	35.4747	7.04667	4.97467	203.962	194.492	161.384	156.123	63	65	0.0106221	0.016806	171.851	175.764	74.1487	80.5008	55.9684	70.2885
59	0	2	1814.33	80.3333	189	69	257.279	248.859	14.2997	12.9389	23.911	22.826	7.785	7.26433	199.863	198.438	146.618	150.693	39	35	0.0050146	0.0132272	102.791	133.067	91.9241	92.8787	61.9004	63.011
60	1	2	903.667	34.3333	80.3333	50	122.01	81.3174	8.79817	8.06117	18.4797	17.605	4.109	3.669	107.475	102.572	54.9428	44.3288	36	37	0.0303941	0.0197778	122.284	129.34	95.9539	90.2273	37.9074	37.4853
61	1	3	2219.67	78.3333	237.333	133.667	220.796	180.103	9.19366	8.89942	23.699	22.3907	6.869	4.25133	126.692	126.767	99.9697	84.628	29	28	0.0292122	0.0270269	127.364	117.625	86.6198	85.6427	37.2867	42.3698
62	0	0	1917.33	78	188	116.667	166.071	156.248	14.8283	14.2275	28.9333	27.046	8.28767	7.988	161.584	157.963	110.938	106.358	39	40	0.0153992	0.0692994	115.418	122.645	89.9753	88.3478	74.5152	73.3155
63	0	1	1062.67	42.3333	132	40	132.394	125.518	10.4329	9.87778	23.613	19.7003	4.007	3.13133	68.3753	66.9979	47.8098	46.7815	55	57	0.0107878	0.0172934	113.213	112.381	94.0336	62.1792	60.5497	44.1023
